# Supplementary material for: Increased Potential of Bone Formation with the Intravenous Injection of a Parathyroid Hormone-Related Protein Minicircle DNA Vector
Source: Int J Mol Sci. 2021 Aug 23;22(16):9069. doi: 10.3390/ijms22169069 (PMC8396456; doi:10.3390/ijms22169069)
Supplement: Supplementary file 1 [file ijms-22-09069-s001.zip]

Archive with 4 entries (4 files):
- Supplementary Figure S1.pdf
- Supplementary Figure S2.pdf
- Supplementary Figure S3.pdf
- Supplementary Table S1.pdf
